# Supplementary material for: Implementing a novel movement-based approach to inferring parturition and neonate caribou calf survival
Source: PLoS One. 2018 Feb 21;13(2):e0192204. doi: 10.1371/journal.pone.0192204 (PMC5821316; doi:10.1371/journal.pone.0192204)
Supplement: S1 Supplementary Data — (ZIP) [file pone.0192204.s004.zip]

Archive with 6 entries (5 files):
- AdultFemales.csv
- __MACOSX/
- __MACOSX/._AdultFemales.csv
- CalfCowPairs.csv
- __MACOSX/._CalfCowPairs.csv
- VHFCollarCalves.csv
