# Supplementary material for: Implementing a novel movement-based approach to inferring parturition and neonate caribou calf survival
Source: PLoS One. 2018 Feb 21;13(2):e0192204. doi: 10.1371/journal.pone.0192204 (PMC5821316; doi:10.1371/journal.pone.0192204)
Supplement: S1 Supplementary Data — (ZIP) [file pone.0192204.s004.zip › VHFCollarCalves.csv]

	CalfID	CaptureDate	MortalityDate
1	3128	147	189
2	3029	147	NA
3	3509	147	239
4	3347	147	151
5	3039	147	NA
6	3763	147	189
7	3742	147	NA
8	3661	147	NA
9	3907	147	NA
10	3931	147	NA
11	3263	148	NA
12	3590	148	239
13	3040	148	NA
14	3202	148	NA
15	3266	148	162
16	3639	148	NA
17	3223	148	154
18	3829	148	NA
19	3941	148	239
20	3533	149	NA
21	3982	149	157
22	3487	149	NA
23	3991	149	NA
24	3868	150	NA
25	3120	151	219
26	3415	152	NA
27	3889	152	268
28	3232	152	157
29	3960	153	34
30	3976	153	166
31	3543	156	NA
32	3933	158	161
33	3528	161	239
34	3805	147	229
35	3256	147	NA
36	3158	147	149
37	3095	147	NA
38	3307	147	NA
39	3473	147	152
40	3873	147	NA
41	3353	148	NA
42	3265	148	NA
43	3501	148	NA
44	3765	148	152
45	3134	148	NA
46	3777	148	190
47	3218	148	160
48	3761	148	150
49	3148	148	NA
50	3404	150	157
51	3294	151	242
52	3270	151	156
53	3028	151	236
54	3133	151	NA
55	3749	151	158
56	3111	151	NA
57	3248	151	161
58	3012	151	NA
59	3768	151	181
60	3966	151	NA
61	3940	151	236
62	3972	151	NA
63	3240	151	236
64	3694	151	156
65	3112	151	236
66	3025	151	156
67	3545	151	178
68	3922	151	236
69	3864	151	156
70	3402	151	NA
71	3554	151	214
72	3915	151	NA
73	3351	151	NA
74	3743	151	NA
75	3316	151	NA
76	3277	151	NA
77	3432	151	187
78	3717	152	NA
79	3377	152	160
80	3468	152	160
81	3329	150	NA
82	3850	150	155
83	3773	150	NA
84	3714	150	156
85	3440	150	163
86	3350	151	NA
87	3758	151	163
88	3529	151	227
89	3591	151	198
90	3349	151	NA
91	3054	152	173
92	3271	152	155
93	3416	152	NA
94	3147	152	NA
95	3699	152	166
96	3799	152	NA
97	3127	152	227
98	3678	152	156
99	3215	152	NA
100	3423	152	NA
101	3116	152	155
102	3390	152	NA
103	3226	152	NA
104	3213	152	NA
105	3069	152	NA
106	3122	152	NA
107	3362	153	NA
108	3409	153	166
109	3752	153	NA
110	3800	151	NA
111	3624	151	171
112	3957	151	171
113	3908	152	183
114	3754	152	NA
115	3806	152	NA
116	3606	152	171
117	3613	152	NA
118	3978	152	NA
119	3810	152	NA
120	3656	152	229
121	3512	152	273
122	3897	152	183
123	3315	152	229
124	3062	152	171
125	3686	152	NA
126	3535	152	171
127	3290	152	NA
128	3658	153	171
129	3035	153	183
130	3089	153	NA
131	3017	153	203
132	3605	153	NA
133	3944	153	NA
134	3955	153	229
